# Supplementary material for: Cellular and Transcriptional Responses of Human Bronchial Epithelial Cells to Delta-9-Tetrahydrocannabinol In Vitro
Source: Int J Mol Sci. 2025 May 29;26(11):5212. doi: 10.3390/ijms26115212 (PMC12155351; doi:10.3390/ijms26115212)
Supplement: Supplementary file 1 [file ijms-26-05212-s001.zip]

Archive with 1 entries (1 files):
- ijms-3579034-supplementary.pdf
